# Supplementary material for: Evolutionary relationships of courtship songs in the parasitic wasp genus, Cotesia (Hymenoptera: Braconidae)
Source: PLoS One. 2019 Jan 4;14(1):e0210249. doi: 10.1371/journal.pone.0210249 (PMC6319714; doi:10.1371/journal.pone.0210249)
Supplement: S1 Appendix — (XLSX) [file pone.0210249.s014.xlsx]

## Sheet: Delta time and freq means by el
Evolutionary relationships of courtship songs in the parasitic wasp genus, Cotesia (Hymenoptera: Braconidae)
Justin P. Bredlau and Karen M. Kester
*Corresponding aurthor: kmkester@vcu.edu
Supporting Information - S1 Appendix - Data Set
Mean duration (ms) and frequency (Hz) by song element for each individual wasp
Cotesia congregata is divided by host-foodplant complex source
Species	Wasp	Collection Location	Delta Time (ms) Pause	Delta Time (ms) PB Unit	Delta Time (ms) PreBuzz	Delta Time (ms) InterpulseInterval	Delta Time (ms) Pulse	Delta Time (ms) TBuzz	Freq PB Unit	Freq PreBuzz	Freq InterpulseInterval	Freq Pulse	Freq TBuzz
C congregata	CcC 01	Cumberland Co., VA	47.8333	358.8	0	386	147.25	210.8	248.88		248.73	227.975	263.84
C congregata	CcC 02	Cumberland Co., VA	20.8	328	0	348.4	115.8	212.6	254.75		255.03	249.18	259.43
C congregata	CcC 03	Cumberland Co., VA	22.1667	357.333	0	379.833	172.167	185.167	233.758		233.758	229.967	235.108
C congregata	CcC 04	Cumberland Co., VA	18.8333	349.333	0	367.667	133.333	216	223.883		224.25	219.133	242.917
C congregata	CcC 05	Cumberland Co., VA	24.3333	399.167	0	423.667	150	248.833	218.167		217.917	211.417	230.583
C congregata	CcC 06	Cumberland Co., VA	22.3333	357.5	0	380.833	140	217.333	220.1		220.225	213.867	228.275
C congregata	CcC 07	Cumberland Co., VA	21.8333	307.667	0	328.833	138.667	168.833	224.258		224.625	221.192	243.658
C congregata	CcC 08	Cumberland Co., VA	22.6667	335.167	0	357.5	148.667	186.333	240.117		239.625	238.283	241.2
C congregata	CcC 09	Cumberland Co., VA	24.3333	326	0	350.333	135.5	189.667	219.358		219.358	216.45	222.308
C congregata	CcC 10	Cumberland Co., VA	21.6667	376.333	0	397.333	154.167	221.833	225.1		225.225	216.658	229.125
C congregata	CcC 11	Cumberland Co., VA	22.1667	380.333	0	402.5	165.167	214.667	234.367		234.367	231.792	257.808
C congregata	CcC 12	Cumberland Co., VA	18	363.667	0	382.667	146.5	216.333	237.533		237.533	236.575	239.492
C congregata	CcC 13	Cumberland Co., VA	22.6667	351.833	0	375.167	149.833	200.833	245.117		245.117	237.525	259.517
C congregata	CcC 14	Cumberland Co., VA	20.5	380.5	0	401.167	141	239.167	228.892		228.525	217.775	244.408
C congregata	CcC 15	Cumberland Co., VA	21.6667	360.833	0	382.167	145.667	214.833	224.483		224.967	215.7	234.742
C congregata	CcC 16	Cumberland Co., VA	21.1667	323.333	0	345	129.333	194.333	226.458		226.583	221.567	231.683
C congregata	CcC 17	Cumberland Co., VA	19	336.333	0	355.333	160.167	176.167	229.617		232.3	221.208	246.583
C congregata	CcC 18	Cumberland Co., VA	22	370.333	0	392.667	146.167	224	203.117		203.725	193.108	214.708
C congregata	CcC 19	Cumberland Co., VA	25	396	0	420.5	161.167	234.5	217.767		217.892	210.567	232.65
C congregata	CcC 20	Cumberland Co., VA	20.1667	362.167	0	382.5	159.667	202.333	226.808		226.925	220.842	235.725
C congregata	DhH A1	Chesterfield Co., VA	26.5	343.167	0	371.5	118.5	225.167	211.792		211.792	205.942	227.783
C congregata	DhH A2	Chesterfield Co., VA	26.1667	389	0	414.333	141.333	248.667	214.85		214.733	209.958	230.208
C congregata	DhH A3	Chesterfield Co., VA	23	298.333	0	321	124.333	173.667	235.208		235.333	234.933	236.442
C congregata	DmV A	Gloucester Co., VA	26.5	291	0	319.5	104.25	187	206.175		206.175	208	184.225
C congregata	DmV A02	Gloucester Co., VA	20.5	279.5	0	300.167	94.5	184.167	194.325		194.325	199.708	185.55
C congregata	DmV A02	Gloucester Co., VA	22.1667	330.333	0	353.167	113.167	216.5	215.333		215.458	211.525	233.642
C congregata	DmV A03	Gloucester Co., VA	19.5	310	0	330.5	124.833	185	230.692		230.598	229.031	233.142
C congregata	DmV B01	Gloucester Co., VA	21	348.833	0	369.667	117.333	230.833	198.492		198.733	193.833	210.325
C congregata	DmV B03	Gloucester Co., VA	18.1667	324.667	0	345.167	130.833	193.333	185.658		185.658	185.658	186.025
C congregata	DmV B04	Gloucester Co., VA	22	419.667	0	440.667	155.5	263.667	186.408		186.533	203.071	186.158
C congregata	DmV B05	Gloucester Co., VA	22.6667	350.333	0	373.167	131.833	218.333	210.575		210.692	206.775	224.375
C congregata	DmV B06	Gloucester Co., VA	20	391.333	0	412.667	123.5	267.333	210.692		210.692	203.358	220.233
C congregata	DmV C01	Gloucester Co., VA	23.1667	369.167	0	391.333	146.833	221.333	178.7		179.067	173.7	210.433
C congregata	DmV C02	Gloucester Co., VA	22.5	310.5	0	331.667	145.167	165.167	187.133		187.258	183.958	203.492
C congregata	DmV C03	Gloucester Co., VA	23	311.167	0	333.167	128.667	181.667	190.542		190.667	187.867	233.15
C congregata	DmV D01	Richmond, VA	19.5	352.333	0	371.667	143.167	208.333	189.567		189.567	186.517	223.158
C congregata	DmV D02	Richmond, VA	22.6667	292	0	314.667	130.167	161.5	238.033		237.908	232.542	251.725
C congregata	DmV D03	Richmond, VA	19.5	331.333	0	351.667	124.833	206.167	222.667		223.033	217.658	239.125
C congregata	DmV D04	Richmond, VA	21.6667	289	0	310.333	108.667	180.333	240.6		240.475	235.467	250.5
C congregata	DmV D05	Richmond, VA	16.8333	319.167	0	336.333	118.167	200.5	211.542		211.542	204.575	241.95
C congregata	DmV D06	Richmond, VA	19.1667	298.833	0	318.167	134	164.333	203.975		204.1	200.183	219.617
C congregata	DmV D07	Richmond, VA	17	304.333	0	321.333	115.667	188.333	214.225		214.717	210.317	242.067
C congregata	EpV A01	Gloucester Co., VA	20.5	319.333	0	341.5	129.833	188.5	205.933		207.517	200.45	219.242
C congregata	EpV A02	Gloucester Co., VA	20.6667	314.833	0	334.5	143.667	171	194.583		194.825	189.95	218.017
C congregata	EpV A03	Gloucester Co., VA	21	324	0	343.833	122.833	200.667	204.942		206.292	200.308	221.558
C congregata	EpV A04	Gloucester Co., VA	15.3333	376.333	0	393.833	132.833	243.333	218.392		218.633	217.775	219
C congregata	EpV B01	Gloucester Co., VA	29.5	382.333	0	413.5	125.833	256	232.792		232.55	232.906	231.092
C congregata	EpV B02	Gloucester Co., VA	25	379.833	0	406.5	143.5	236	234.108		233.758	236.692	229.483
C congregata	EpV B03	Gloucester Co., VA	25.1667	325.667	0	351.833	125.667	199.5	223.025		222.775	221.8	225.358
C congregata	EpV B04	Gloucester Co., VA	22.8333	377.833	0	401.167	128.333	249	231.567		231.567	227.658	236.325
C congregata	EpV B05	Gloucester Co., VA	24.6667	331.167	0	355.833	143.667	186.167	227.067		227.183	229.483	222.183
C congregata	EpV B06	Gloucester Co., VA	30.8333	341.167	0	372.5	137	203.5	261.708		261.592	260.012	261.35
C congregata	EpV B07	Gloucester Co., VA	27	309.667	0	337.167	117.667	191.833	209.333		209.208	208.492	212.15
C congregata	EpV B08	Gloucester Co., VA	23.8333	502	0	525.667	127.667	374.5	257.433		257.192	262.333	254.408
C congregata	EpV C01	Richmond, VA	24.5	353.167	0	377.833	109.667	243	210.558		210.433	183.958	218.625
C congregata	EpV C02	Richmond, VA	17.1667	357.667	0	375.167	103.833	252.833	211.183		211.067	203.975	237.183
C congregata	EpV C03	Richmond, VA	25	347.833	0	372.5	122.5	224.5	211.925		211.8	205.325	233.133
C congregata	EpV C04	Richmond, VA	20.6667	336.333	0	357.333	131.667	203.5	198.483		201.775	183.958	216.8
C congregata	EpV C05	Richmond, VA	21.6667	378.833	0	400	137	240.667	216.317		216.433	201.783	223.167
C congregata	EpV C06	Richmond, VA	24	349.333	0	373	121.667	227.333	205.208		207.767	196.183	220.575
C congregata	EpV C07	Richmond, VA	19.8333	397.333	0	419	152	245.333	203.617		203.367	187.367	213.517
C congregata	EpV C08	Richmond, VA	22.6667	357.833	0	378.333	114.333	244	180.042		180.162	178.325	214.367
C congregata	EpV C09	Richmond, VA	19.5	358	0	378	133.333	224	197.858		198.108	194.95	222.683
C congregata	EpV C10	Richmond, VA	21.8333	372	0	394.333	132.5	240	215.325		215.325	205.442	234.983
C congregata	EpV D01	Henrico Co., VA	32	340	0	372.5	141.167	198.667	254.292		254.167	223.082	252.575
C congregata	EpV D02	Henrico Co., VA	24	473.667	0	497	188.333	285	200.783		200.908	197.767	210.683
C congregata	EpV D03	Henrico Co., VA	23.6667	337	0	361.833	132.5	203.833	237.167		236.675	233.883	240.358
C congregata	EpV D04	Henrico Co., VA	28.5	485.167	0	514.167	158	326.5	210.2		210.45	207.025	234.117
C congregata	EpV D05	Henrico Co., VA	23	343.167	0	366.667	137.5	205.667	228.142		228.142	225.592	235.475
C congregata	EpV D06	Henrico Co., VA	23.1667	352.167	0	375.5	144.333	207.5	218.642		218.642	217.9	220.225
C congregata	EpV E01	Richmond, VA	21.3333	317.833	0	338.667	96.8333	220.833	220.95		220.833	216.183	245.008
C congregata	EpV E02	Richmond, VA	20.3333	329.667	0	350.167	135.667	193.667	213.133		212.883	211.542	219.592
C congregata	EpV E03	Richmond, VA	24.6667	328.333	0	353	102.5	225.833	240.975		240.85	236.567	258.792
C congregata	Mst Bl05	Nottoway Co., VA	25.1667	324.333	0	350.167	104.167	219.5	231.425		232.042	225.6	240.233
C congregata	MsT Bl06	Nottoway Co., VA	22.8333	372.833	0	396.667	142.333	230.333	214.617		214.733	210.45	224.983
C congregata	MsT Bl07	Nottoway Co., VA	24	335.333	0	359.333	146.5	188.333	213.017		212.892	210.692	220.458
C congregata	MsT Bl08	Nottoway Co., VA	25.5	321.667	0	347.667	135.667	186.167	218.383		218.5	212.775	227.175
C congregata	MsT Bl1	Nottoway Co., VA	21.8	337.2	0	358.8	132.8	204	213.87		214.02	207.56	225.02
C congregata	MsT Bl2	Nottoway Co., VA	26.8	363.4	0	389.2	124.6	239	220.32		221.05	211.37	234.97
C congregata	MsT Bl3	Nottoway Co., VA	24	368.5	0	392.833	133	235	225.475		225.358	222.775	229.467
C congregata	Mst Bl4	Nottoway Co., VA	22.6667	353.833	0	376.167	148.833	205	221.692		221.942	219.6	227.3
C congregata	MsT P1	West Lafayette, IN	20.4	338.2	0	361.333	148.167	191.833	233.34		233.025	229.608	243.775
C congregata	MsT P2	West Lafayette, IN	24.6667	316.667	0	340.667	141.5	175.833	228.4		228.4	225.958	231.433
C congregata	MsTP3	West Lafayette, IN	20	306.167	0	325.833	136.5	170.5	223.517		223.517	221.575	242.808
C congregata	MsTP4	West Lafayette, IN	21.5	340.667	0	362.5	111.5	229.667	227.767		227.65	231.317	224.383
C congregata	SkP A	Charles City Co., VA	20	348.8	0	368.4	144.6	205.2	223.84		223.84	220.9	230.86
C diacrisiae	Cd01	Goochland Co., VA	29.1667	183.333	0	225.5	196.333	0	257.3		256.583	256.817
C diacrisiae	Cd02	Goochland Co., VA	24.1667	194.5	0	219.667	73	122.5	250		248.05	262.433	242.933
C diacrisiae	Cd03	Goochland Co., VA	24.1667	154.333	0	178.833	43.1667	111.667	256.817		254.417		249.25
C diacrisiae	Cd04	Richmond, VA	30.1667	146.833	0	175.5	55	91.5	239.75		237.55	248.74	231.683
C empretiae	Ce01	Richmond, VA	31	54.3846	0	95.8462	54	0	233.688		234.144	234.282
C empretiae	Ce02	Richmond, VA	25.4	78.2	0	112.6	77.8	0	271.42		273.19	272
C empretiae	Ce03	Richmond, VA	24.8333	145.5	0	184.75	65.6667	79.1667	229.725		229.506	238.49	220.74
C empretiae	Ce04	Richmond, VA	30.3333	62.3333	0	99	56.3333	7.28571	276.361		278.722	276.361
C empretiae	Ce05	Richmond, VA	31	36.3333	0	68.3333	34.5	1.83333	253.7		253.408	254.875
C empretiae	Ce06	Richmond, VA	37.8333	37.8333	0	78	35.6667	2.5	268.36		275.5	267.18
C euchaetis	Ceu01	Richmond, VA	25.6	460.6	0	492	163.6	297.8	277.74		277.44	296.93	265.57
C euchaetis	Ceu02	Richmond, VA	28.6	453	0	483	136	317.6	263.36		263.36	294.8	262.5
C euchaetis	Ceu03	Richmond, VA	26.6	390.6	0	419.8	108.6	281.8	265.28		265.14	294.87	261.17
C euchaetis	Ceu04	Richmond, VA	70.2	336	0	427.8	107.4	229	317.58		306.16	318.44	295.6
C euchaetis	Ceu05	Richmond, VA	38	403	0	441.5	122.5	280.5	292.062		291.688	311.3	272.825
C flaviconchae	Cf01	West Lafayette, IN	0	1144.33	690.333	9496	123	332.333	300.3	301.517	296.65	271.717	310.55
C flaviconchae	Cf02	West Lafayette, IN	0	913.6	486.8	6337.6	368.4	138	275.1	272.46	273.34	272.18	270
C flaviconchae	Cf03	West Lafayette, IN	0	875.429	422	4613.43	204.714	249	286.793	289.307	289.721	260.027	295.829
C flaviconchae	Cf03b	West Lafayette, IN	0	784	429.667	6962	59	295	286.133	284.4	267.325	263.183	300.783
C glomerata	Cg01	Richmond, VA	3.77273	652.318	0	670.727	132.227	519.955	215.205		215.2	212.395	255.8
C glomerata	Cg03a	Wellington, CO	0	742.833	0	741.333	300.5	442.667	238.408		238.4	219.475	271.733
C glomerata	Cg03b	Wellington, CO	0	728.333	0	729	124.667	604.833	238.9		238.9	223.525	284.183
C glomerata	Cg03c	Wellington, CO	3.66667	776.5	0	780.667	265.833	511.333	230.842		230.842	206.542	259.017
C marginiventris	Cmar	USDA sound library	31.2	374.6	0	404.6	98.4	276.4	248.59		248.4		247.48
C nr phobetri	Cnrp01	Pima Co., AZ	43.6667	415	0	459.167	147.167	267.5	287.967		285.15	303.483	275.758
C nr phobetri	Cnrp01b	Pima Co., AZ	32.6667	411.667	0	445.667	147.667	264.333	280.742		280.617	295.035	276.242
C nr phobetri	Cnrp02a	Pima Co., AZ	34.8333	408.667	0	445	135	274	298.333		297.967	316.4	295.892
C nr phobetri	Cnrp02b	Pima Co., AZ	32.6667	372.5	0	406.5	136.667	236	287.825		287.583	296.5	281.475
C nr phobetri	Cnrp02c	Pima Co., AZ	31.1667	396.667	0	426.833	140.833	255.167	281.142		281.142	306.29	278.433
C nr phobetri	Cnrp02d	Pima Co., AZ	30.6667	356.667	0	389.833	134	223.167	297.742		297.492	312.383	289.667
C nr phobetri	Cnrp02e	Pima Co., AZ	40	346.833	0	388.5	114.5	232.667	298.967		298.592	307.967	291.25
C nr phobetri	Cnrp02f	Pima Co., AZ	33.6667	330.333	0	363.667	137.833	191.667	322.571		322.329	326.9	289.219
C nr phobetri	Cnrp02g	Pima Co., AZ	30.5	357.167	0	388.833	115.5	241.167	299.317		299.2	308.046	285.642
C nr phobetri	Cnrp02h	Pima Co., AZ	32.5	317.5	0	353.333	107	209.667	310.238		309.746	320.125	294.304
C nr phobetri	Cnp_Unk01	Gloucester Co., VA	38.8333	281.667	0	321	91.1667	191	297.483		296.758	303.538	294.317
C nr phobetri	Cnp_Unk01c	Gloucester Co., VA	34.8333	253.333	0	288	81.6667	171.833	308.45		308.45	311.633	306.033
C nr phobetri	Cnp_Unk02	Gloucester Co., VA	34.5	251.667	0	287.833	126.333	125.333	268.042		267.192	270.258	262.45
C nr phobetri	Cnp_Unk02b	Gloucester Co., VA	36.8333	222.833	0	260.167	89.3333	133.833	298.213		297.425	303.025	290.992
C nr phobetri	Cnp_Unk03	Gloucester Co., VA	34.1667	224.667	0	257.833	111.167	113.333	288.808		288.2	291.44	286.492
C nr phobetri	Cnp_Unk03b	Gloucester Co., VA	26.8333	217.833	0	247.5	71.5	145.5	278.192		277.342	286.85	267.217
C orobenae	Co03	Goochland Co., VA	36.2	106	0	300.6	81.2	25.2	284.9		283.86	283
C orobenae	Co04	Goochland Co., VA	34.4	90.8	0	241.8	42.4	48.6	295.31		294.72	288.86	295.3
C orobenae	Co05	Goochland Co., VA	28.3333	101	0	276.333	57.8333	43.1667	276.508		273.925	270.983	279.75
C orobenae	Co09	Goochland Co., VA	35.6	87.2	0	229.2	60	27.8	266.6		258.4	264.41	264.4
C orobenae	Co12	Goochland Co., VA	47.8333	92.8333	0	271.833	62.8333	30.5	293.575		290.892	292.233	288.1
C orobenae	Co25	Richmond, VA	49.5	91.6667	0	264.5	83.6667	7.33333	265.392		263.058	265.392
C phobetri	Cp02	Richmond, VA	34	472.25	0	439.333	94.5	378.5	240.95		239.233	251	234.35
C phobetri	Cp03	Richmond, VA	31.5	401.5	0	433	113.5	288	230.233		229.983	256.346	228.75
C phobetri	Cp04	Richmond, VA	32	485	0	514.6	106.6	379.4	196.72		271.58	242.787	195.86
C phobetri	Cp05	Richmond, VA	26.8571	415.571	0	449.333	104	310.571	183.314		182.367	241.929	183.529
C phobetri	Cp06	Richmond, VA	29.8333	377.667	0	408.167	91.8333	286.667	261.483		261.233	286.85	260.733
C phobetri	Cp07	Richmond, VA	44.3333	428.667	0	473.833	136.667	290.833	244.642		244.392	257.683	237.792
C phobetri	Cp09	Richmond, VA	43.3333	416.333	0	461.333	111	306.333	261.475		261.475	282.075	259.267
C rubecula	Cr01a	hybrid	371	130.167	0	505.833	90.8333	38.5	240.958		241.083	238.65	249.62
C rubecula	Cr01b	hybrid	141.667	372.333	0	559.333	108.667	264.167	227.908		227.792	227.9	239.008
C rubecula	Cr01c	hybrid	123	131.167	0	478.5	117.167	14.3333	254.283		254.4	253.317
C rubecula	Cr01d	hybrid	89.1667	143.333	0	482	98.5	44.6667	240.617		240.492	239.867	236.333
C rubecula	Cr02	West Hampton, MA	141	282.667	0	441.667	101.833	180.5	201.175		201.237	203.804	194.225
C rubecula	Cr03	St. Paul, MN	317.167	129.667	0	437.667	95.6667	32.8333	249.158		249.4	247.692	259.267
C teleae	Ct01	Richmond, VA	101.167	401.333	0	490.5	78.5	322.833	232.417		232.667	229.017	238.758
